# Supplementary material for: [2,2′-Imino­diethano­lato(2−)-κ3 O,N,O′][4-(meth­oxy­carbonyl­meth­yl)phen­yl]boron
Source: Acta Crystallogr Sect E Struct Rep Online. 2010 Sep 30;66(Pt 10):o2646. doi: 10.1107/S1600536810037864 (PMC2983237; doi:10.1107/S1600536810037864)
Supplement: Supplementary file 2 [file e-66-o2646-Isup2.hkl]

# 
# h,k,l, Fc-squared, Fo-squared, sigma(Fo-squared) and status flag 
# 
data_I
_shelx_title '  _2-ZA-119-HCl' 
_shelx_refln_list_code          4 
_shelx_F_calc_maximum      107.78 
_exptl_crystal_F_000       560.00 
_reflns_d_resolution_high  0.7697 
 
loop_ 
 _symmetry_equiv_pos_as_xyz 
 'x, y, z' 
 'x+1/2, -y+1/2, -z' 
 '-x, y+1/2, -z+1/2' 
 '-x+1/2, -y, z+1/2' 
 
_cell_length_a     8.3776 
_cell_length_b     8.9269 
_cell_length_c    17.3692 
_cell_angle_alpha  90.000 
_cell_angle_beta   90.000 
_cell_angle_gamma  90.000 
 
_shelx_F_squared_multiplier     1.000 
 
loop_ 
 _refln_index_h 
 _refln_index_k 
 _refln_index_l 
 _refln_F_squared_calc 
 _refln_F_squared_meas 
 _refln_F_squared_sigma 
 _refln_observed_status 
   2   0   0     3649.07     3453.99     23.17 o 
   4   0   0      162.85      140.65      5.37 o 
   6   0   0        4.06        4.90      0.88 o 
   8   0   0       89.45       82.59      4.41 o 
  10   0   0        0.00        0.44      1.12 o 
   1   1   0      764.58      672.76      5.47 o 
   2   1   0      715.93      625.93      3.78 o 
   3   1   0      978.67      998.46      4.97 o 
   4   1   0      294.25      320.83      3.18 o 
   5   1   0      341.75      357.16      4.46 o 
   6   1   0        9.06        5.85      0.98 o 
   7   1   0       88.60       94.82      2.86 o 
   8   1   0       49.57       55.07      2.50 o 
   9   1   0        8.89        7.04      1.08 o 
  10   1   0        0.09        7.95      1.46 o 
   0   2   0      598.77      575.82      3.79 o 
   1   2   0    10630.60    10880.71     46.19 o 
   2   2   0      723.34      746.42      3.24 o 
   3   2   0      106.60      114.86      2.26 o 
   4   2   0        2.88        5.71      0.90 o 
   5   2   0      298.16      303.40      3.63 o 
   6   2   0       18.27       13.36      1.02 o 
   7   2   0      562.86      590.01      8.90 o 
   8   2   0      398.28      420.39      6.49 o 
   9   2   0       14.71       14.81      1.57 o 
  10   2   0       41.92       48.60      2.60 o 
   1   3   0     2170.13     2279.14     14.28 o 
   2   3   0       49.42       42.71      1.51 o 
   3   3   0      487.94      483.69      6.27 o 
   4   3   0       70.20       65.87      1.87 o 
   5   3   0      130.20      133.49      3.06 o 
   6   3   0      612.43      654.14     10.88 o 
   7   3   0        0.98        5.72      1.28 o 
   8   3   0       49.65       51.45      2.10 o 
   9   3   0        2.72        4.03      1.29 o 
  10   3   0       32.03       26.57      2.28 o 
   0   4   0     3847.28     4065.88     32.69 o 
   1   4   0      248.94      218.78      2.92 o 
   2   4   0       70.28       66.52      2.28 o 
   3   4   0      164.60      185.91      3.96 o 
   4   4   0       58.04       58.30      1.36 o 
   5   4   0      428.87      445.69      9.73 o 
   6   4   0     2057.57     2165.99     37.57 o 
   7   4   0        7.86        7.85      1.53 o 
   8   4   0       43.65       38.70      2.50 o 
   9   4   0        0.42        1.83      1.71 o 
  10   4   0        0.79        3.81      1.07 o 
   1   5   0      154.44      151.69      2.52 o 
   2   5   0      869.55      877.99      9.51 o 
   3   5   0      505.93      549.34      8.05 o 
   4   5   0       71.78       77.54      1.96 o 
   5   5   0        7.95       10.05      1.25 o 
   6   5   0       79.44       73.48      3.83 o 
   7   5   0        7.44        7.86      1.12 o 
   8   5   0        9.49       10.34      1.34 o 
   9   5   0       70.98       79.36      4.23 o 
   0   6   0      359.79      355.14      7.59 o 
   1   6   0       58.08       59.99      2.14 o 
   2   6   0        1.30        2.85      0.69 o 
   3   6   0       26.31       28.90      4.75 o 
   4   6   0      132.88      135.61      4.43 o 
   5   6   0        6.08        4.13      1.05 o 
   6   6   0       43.24       43.99      2.36 o 
   7   6   0      164.73      168.90      4.87 o 
   8   6   0        0.47        5.15      2.05 o 
   9   6   0       15.46       14.50      2.17 o 
   1   7   0       12.52       10.24      0.69 o 
   2   7   0      103.33       99.95      4.89 o 
   3   7   0       78.10       72.01      5.14 o 
   4   7   0       64.82       64.58      2.47 o 
   5   7   0      119.34      119.45      5.91 o 
   6   7   0       46.08       46.86      2.20 o 
   7   7   0        6.26        6.44      1.86 o 
   8   7   0       24.33       22.48      2.76 o 
   0   8   0      199.77      186.74      6.53 o 
   1   8   0       44.81       35.98      2.76 o 
   2   8   0       97.14       90.09      5.57 o 
   3   8   0       16.84       17.61      1.62 o 
   4   8   0        6.07        8.29      1.97 o 
   5   8   0       47.80       46.24      3.51 o 
   6   8   0       50.23       59.36      4.58 o 
   7   8   0       21.41       17.56      2.41 o 
   1   9   0        9.69        8.44      0.89 o 
   2   9   0        0.02        1.43      0.87 o 
   3   9   0       12.38       10.06      1.58 o 
   4   9   0       30.41       41.32      3.10 o 
   5   9   0       44.19       53.22      5.73 o 
   6   9   0       62.65       58.01      6.25 o 
   0  10   0       28.36       27.87      3.45 o 
   1  10   0      166.00      159.19      9.11 o 
   2  10   0        2.61        6.20      1.33 o 
   3  10   0        2.48        8.18      1.97 o 
   4  10   0       42.97       45.31     15.71 o 
   5  10   0       80.68       71.57      5.37 o 
   1  11   0        7.36        3.88      2.73 o 
   2  11   0       32.51       25.66      5.21 o 
   3  11   0       24.60       20.17      2.55 o 
   1   0   1     3625.59     3598.91     26.14 o 
   2   0   1     5639.39     5529.65     44.37 o 
   3   0   1     1981.16     2077.10      7.54 o 
   4   0   1      329.32      337.33      3.54 o 
   5   0   1       11.07       19.93      0.80 o 
   6   0   1        8.13       11.04      1.05 o 
   7   0   1       41.04       38.68      2.76 o 
   8   0   1       13.36        9.57      1.44 o 
   9   0   1        4.68        7.89      1.50 o 
  10   0   1        4.82        6.21      1.17 o 
   0   1   1      434.80      339.78      3.13 o 
   1   1   1     2432.49     2345.20      5.65 o 
   2   1   1     3314.33     3398.90      9.17 o 
   3   1   1      633.03      642.88      2.10 o 
   4   1   1       66.86       80.48      2.64 o 
   5   1   1     1365.27     1383.73      8.45 o 
   6   1   1      239.53      255.13      3.55 o 
   7   1   1        7.07        7.12      0.93 o 
   8   1   1       16.82       14.18      0.93 o 
   9   1   1       10.15        9.27      0.82 o 
  10   1   1        0.04        2.97      0.79 o 
   0   2   1     2182.10     2158.41     16.41 o 
   1   2   1     2785.52     2914.82      7.96 o 
   2   2   1       32.79       49.47      0.92 o 
   3   2   1       63.63       58.91      1.31 o 
   4   2   1       73.84       71.06      1.62 o 
   5   2   1      182.24      169.20      2.04 o 
   6   2   1       71.32       56.56      1.83 o 
   7   2   1      906.98      964.88      9.43 o 
   8   2   1       65.22       68.47      1.86 o 
   9   2   1       10.60        9.71      0.97 o 
  10   2   1       43.06       40.02      2.30 o 
   0   3   1      587.56      559.11      3.19 o 
   1   3   1      493.61      489.75      2.30 o 
   2   3   1      240.85      265.02      2.52 o 
   3   3   1     1382.57     1478.53      5.30 o 
   4   3   1      142.65      139.65      1.71 o 
   5   3   1      453.68      473.61      4.66 o 
   6   3   1       79.58       75.71      2.29 o 
   7   3   1      302.44      305.33      6.01 o 
   8   3   1       30.27       32.01      1.51 o 
   9   3   1        4.85        4.97      0.95 o 
  10   3   1       20.55       20.59      1.39 o 
   0   4   1       34.16       57.08      3.40 o 
   1   4   1      380.41      415.97      2.24 o 
   2   4   1      133.88      112.82      1.88 o 
   3   4   1      677.59      696.25      3.52 o 
   4   4   1       28.00       27.67      0.96 o 
   5   4   1      276.85      247.41      3.34 o 
   6   4   1      573.57      564.68      5.71 o 
   7   4   1       71.24       61.61      1.67 o 
   8   4   1      235.35      255.30      3.41 o 
   9   4   1       27.03       25.31      1.37 o 
  10   4   1       10.46        9.99      1.29 o 
   0   5   1      450.87      439.35      4.18 o 
   1   5   1      726.88      758.25      4.65 o 
   2   5   1      194.87      183.87      3.03 o 
   3   5   1       29.19       31.34      1.04 o 
   4   5   1      457.74      484.09      5.82 o 
   5   5   1      183.39      175.06      3.57 o 
   6   5   1       88.65       87.77      2.65 o 
   7   5   1        0.96        4.10      0.70 o 
   8   5   1       38.13       33.77      1.50 o 
   9   5   1        1.60        4.00      1.30 o 
   0   6   1      186.73      190.95      5.52 o 
   1   6   1      608.72      630.43      5.90 o 
   2   6   1      202.73      210.57      3.17 o 
   3   6   1      166.19      166.75      4.31 o 
   4   6   1      124.10      104.48      1.69 o 
   5   6   1       80.56       72.33      1.45 o 
   6   6   1       34.23       31.76      1.53 o 
   7   6   1       31.52       33.81      1.71 o 
   8   6   1        8.51        8.33      1.92 o 
   9   6   1       13.14       12.70      1.47 o 
   0   7   1       19.90       22.99      0.95 o 
   1   7   1      117.43      121.29      2.53 o 
   2   7   1        6.37        5.44      0.59 o 
   3   7   1       42.94       40.47      1.90 o 
   4   7   1      211.64      217.96      3.59 o 
   5   7   1      188.60      195.42      5.47 o 
   6   7   1       28.30       25.44      1.95 o 
   7   7   1       20.73       24.61      1.79 o 
   8   7   1       16.79       10.79      2.34 o 
   0   8   1      436.08      443.40     10.38 o 
   1   8   1       44.61       37.46      1.30 o 
   2   8   1        1.95        2.56      0.46 o 
   3   8   1       52.82       49.46      2.36 o 
   4   8   1       85.62       83.55      3.41 o 
   5   8   1        7.14        7.72      0.94 o 
   6   8   1      169.19      188.15      6.77 o 
   7   8   1       14.08       12.94      1.52 o 
   0   9   1       15.92       17.16      1.92 o 
   1   9   1       24.81       23.08      1.36 o 
   2   9   1       66.00       68.36      2.26 o 
   3   9   1       55.89       53.41      2.40 o 
   4   9   1       14.93       11.91      1.23 o 
   5   9   1        2.75        3.78      1.01 o 
   6   9   1       31.65       35.10      2.56 o 
   0  10   1       46.47       46.40      2.96 o 
   1  10   1       42.40       48.17      2.57 o 
   2  10   1        7.55        7.80      1.21 o 
   3  10   1        7.53        8.36      1.51 o 
   4  10   1       28.16       27.74      2.96 o 
   5  10   1       20.77       19.20      2.61 o 
   0  11   1       47.83       39.76      3.28 o 
   1  11   1       62.86       63.91      8.27 o 
   2  11   1       10.19       12.95      1.94 o 
   3  11   1        1.51        3.62      1.53 o 
   1   0   2     2966.61     2858.21     12.46 o 
   2   0   2       33.44       37.37      1.42 o 
   3   0   2     2345.33     2325.54     11.12 o 
   4   0   2      675.71      767.11      6.75 o 
   5   0   2      563.58      554.36      5.49 o 
   6   0   2       21.27       17.38      1.13 o 
   7   0   2       47.06       47.99      2.12 o 
   8   0   2       98.52       94.59      4.40 o 
   9   0   2       66.79       61.86      3.25 o 
  10   0   2        6.43        7.44      1.61 o 
   0   1   2        2.14        7.46      1.03 o 
   1   1   2      959.78      900.19      3.54 o 
   2   1   2     3760.39     3672.79     14.81 o 
   3   1   2      140.86      115.39      1.45 o 
   4   1   2      564.61      606.94      2.75 o 
   5   1   2      744.91      809.68      5.18 o 
   6   1   2      317.53      355.09      5.01 o 
   7   1   2      144.46      153.10      2.53 o 
   8   1   2       46.14       49.10      1.84 o 
   9   1   2       11.84       12.39      0.93 o 
  10   1   2       48.06       48.47      1.97 o 
   0   2   2      300.93      264.62      1.64 o 
   1   2   2     6155.67     6079.81     19.92 o 
   2   2   2      989.03     1011.27      5.03 o 
   3   2   2      113.20       98.01      2.44 o 
   4   2   2     1104.44     1105.54      5.29 o 
   5   2   2       42.23       37.21      1.06 o 
   6   2   2      310.32      305.70      5.76 o 
   7   2   2      564.17      581.87      7.77 o 
   8   2   2       22.62       19.61      1.19 o 
   9   2   2       60.29       60.65      1.88 o 
  10   2   2       47.62       45.91      2.24 o 
   0   3   2     1851.61     1873.59     16.43 o 
   1   3   2     1030.56     1067.13      4.33 o 
   2   3   2     4705.87     4864.93     20.51 o 
   3   3   2      163.74      175.83      1.61 o 
   4   3   2       40.65       51.97      1.09 o 
   5   3   2       22.89       16.83      0.71 o 
   6   3   2       63.58       62.92      2.11 o 
   7   3   2      108.03      106.99      2.56 o 
   8   3   2       27.75       25.30      1.97 o 
   9   3   2        3.62        5.20      0.86 o 
  10   3   2       46.86       47.15      2.83 o 
   0   4   2       49.59       41.31      1.20 o 
   1   4   2       39.98       36.83      1.15 o 
   2   4   2      492.50      513.98      3.80 o 
   3   4   2      216.51      239.73      1.97 o 
   4   4   2       13.73       10.87      0.71 o 
   5   4   2      129.11      117.89      3.03 o 
   6   4   2       52.86       49.02      1.63 o 
   7   4   2      316.81      312.40      4.51 o 
   8   4   2       74.64       83.72      3.45 o 
   9   4   2       35.18       35.99      1.64 o 
  10   4   2       15.25       12.33      1.27 o 
   0   5   2      803.22      779.92      8.61 o 
   1   5   2     1005.29     1071.87      5.93 o 
   2   5   2      114.95      113.17      1.67 o 
   3   5   2      462.41      470.44      4.72 o 
   4   5   2      359.18      377.15      6.54 o 
   5   5   2      344.84      358.61      4.86 o 
   6   5   2       22.74       23.57      1.29 o 
   7   5   2       30.02       24.92      1.80 o 
   8   5   2       25.34       28.52      1.33 o 
   9   5   2       14.08       13.63      1.16 o 
   0   6   2      719.77      705.28     11.95 o 
   1   6   2      858.19      917.37      8.98 o 
   2   6   2       48.08       45.90      1.38 o 
   3   6   2       92.99       91.97      2.19 o 
   4   6   2       68.33       69.73      1.95 o 
   5   6   2       85.83       78.94      1.61 o 
   6   6   2       22.86       21.48      1.10 o 
   7   6   2       70.21       63.13      2.16 o 
   8   6   2       12.23       12.68      1.59 o 
   9   6   2        6.29        7.95      1.22 o 
   0   7   2       49.67       43.53      2.01 o 
   1   7   2      106.60      100.30      2.23 o 
   2   7   2       50.14       42.06      1.55 o 
   3   7   2       63.42       63.01      2.40 o 
   4   7   2      157.55      164.57      2.78 o 
   5   7   2       28.59       25.21      1.35 o 
   6   7   2      136.93      145.24      4.17 o 
   7   7   2       16.01       15.29      1.54 o 
   8   7   2      126.12      163.76      8.00 o 
   0   8   2       79.29       62.24      4.42 o 
   1   8   2        1.15        2.62      0.53 o 
   2   8   2       88.46       87.44      2.71 o 
   3   8   2       11.82       11.95      1.37 o 
   4   8   2       32.54       29.47      2.00 o 
   5   8   2       93.50       97.92      2.98 o 
   6   8   2       36.77       33.26      2.04 o 
   7   8   2       43.64       45.94      3.19 o 
   0   9   2       32.09       28.58      2.52 o 
   1   9   2       44.99       48.20      1.90 o 
   2   9   2       72.66       73.04      2.35 o 
   3   9   2       34.34       28.22      1.99 o 
   4   9   2       25.64       26.22      1.77 o 
   5   9   2       60.90       69.26      3.59 o 
   6   9   2        4.49        5.99      1.18 o 
   0  10   2       41.40       39.19      2.52 o 
   1  10   2      129.90      137.46      9.89 o 
   2  10   2       49.00       43.24      3.27 o 
   3  10   2       56.53       52.59      3.18 o 
   4  10   2       21.94       24.41      1.99 o 
   5  10   2        7.64       11.69      1.47 o 
   0  11   2        3.97        8.05      2.09 o 
   1  11   2       44.13       40.86      4.50 o 
   2  11   2        4.15        5.22      1.30 o 
   3  11   2       33.48       31.95      2.99 o 
   1   0   3    11615.66    11015.75     61.07 o 
   2   0   3      670.68      600.81      3.82 o 
   3   0   3      359.70      336.04      2.66 o 
   4   0   3       10.01        5.24      1.24 o 
   5   0   3      330.06      342.04      3.71 o 
   6   0   3        0.21        3.60      1.47 o 
   7   0   3      313.65      322.00      6.12 o 
   8   0   3      127.55      111.95      3.53 o 
   9   0   3       28.50       25.01      2.16 o 
  10   0   3       23.05       25.12      2.01 o 
   0   1   3     3801.55     3791.61     26.08 o 
   1   1   3      895.90      927.97      3.24 o 
   2   1   3      953.36      947.69      2.82 o 
   3   1   3      145.17      125.98      1.72 o 
   4   1   3       42.15       50.22      1.36 o 
   5   1   3      465.89      458.27      3.52 o 
   6   1   3      186.99      201.34      3.49 o 
   7   1   3       18.41       16.11      1.49 o 
   8   1   3      206.69      216.65      2.87 o 
   9   1   3       67.28       66.12      2.16 o 
  10   1   3        9.02        8.92      1.23 o 
   0   2   3     4949.76     5051.84     38.85 o 
   1   2   3      167.08      150.05      1.26 o 
   2   2   3     2622.47     2559.62      8.13 o 
   3   2   3     3279.30     3497.52     23.36 o 
   4   2   3       78.24       86.17      1.75 o 
   5   2   3       71.94       60.57      2.11 o 
   6   2   3      259.82      262.98      4.09 o 
   7   2   3      156.57      156.68      3.37 o 
   8   2   3        8.17        9.15      0.85 o 
   9   2   3        1.77        1.83      0.67 o 
  10   2   3        2.93        4.78      0.78 o 
   0   3   3     1975.49     1863.15     11.17 o 
   1   3   3      214.80      203.05      1.79 o 
   2   3   3     2968.10     3078.25     12.96 o 
   3   3   3      198.47      203.77      1.79 o 
   4   3   3      976.08     1013.74      6.27 o 
   5   3   3      199.62      191.72      3.16 o 
   6   3   3       36.50       33.44      1.48 o 
   7   3   3       27.72       22.96      1.04 o 
   8   3   3       10.44        9.03      1.16 o 
   9   3   3       27.54       30.20      1.51 o 
  10   3   3       12.02       10.72      0.94 o 
   0   4   3        9.90       12.97      0.61 o 
   1   4   3       26.10       22.76      1.05 o 
   2   4   3      102.21      117.68      1.17 o 
   3   4   3      279.96      290.02      2.13 o 
   4   4   3      471.02      500.11      4.54 o 
   5   4   3       13.91       14.81      0.99 o 
   6   4   3      134.66      137.00      3.33 o 
   7   4   3       76.80       76.81      2.74 o 
   8   4   3       93.02       83.78      2.55 o 
   9   4   3       17.28       17.72      1.53 o 
  10   4   3        7.10        7.44      0.89 o 
   0   5   3      448.79      464.79      4.36 o 
   1   5   3      189.00      203.65      1.92 o 
   2   5   3       33.93       35.85      0.81 o 
   3   5   3      352.61      354.30      4.73 o 
   4   5   3      307.24      323.33      3.90 o 
   5   5   3       68.76       63.22      2.02 o 
   6   5   3      218.67      219.16      4.49 o 
   7   5   3       51.37       53.80      2.01 o 
   8   5   3       95.48      100.44      3.83 o 
   9   5   3       78.49       87.20      4.27 o 
   0   6   3       57.02       65.81      3.00 o 
   1   6   3       89.10       79.82      1.83 o 
   2   6   3       14.09       11.46      0.57 o 
   3   6   3      233.47      201.49      5.21 o 
   4   6   3      689.51      725.69      7.33 o 
   5   6   3       11.28       11.42      0.92 o 
   6   6   3       20.25       20.55      1.79 o 
   7   6   3        2.61        4.05      0.80 o 
   8   6   3        3.55        6.41      0.97 o 
   9   6   3       17.91       12.43      1.22 o 
   0   7   3        3.37        1.92      1.48 o 
   1   7   3      179.97      172.27      2.78 o 
   2   7   3       82.15       82.52      2.23 o 
   3   7   3       84.48       81.48      2.16 o 
   4   7   3      331.49      341.01      5.67 o 
   5   7   3       32.29       26.94      1.66 o 
   6   7   3       14.23       13.25      1.43 o 
   7   7   3        0.97        1.99      1.36 o 
   8   7   3      113.18      142.62      9.56 o 
   0   8   3       96.56       84.43      5.11 o 
   1   8   3       97.20       94.83      2.61 o 
   2   8   3      190.23      188.43      4.82 o 
   3   8   3      232.94      253.72      3.45 o 
   4   8   3       47.47       48.25      2.10 o 
   5   8   3       23.99       20.21      1.65 o 
   6   8   3        3.24        6.39      1.24 o 
   7   8   3        6.42        4.37      0.98 o 
   0   9   3      180.25      187.96      4.84 o 
   1   9   3      170.28      186.27      4.68 o 
   2   9   3       43.83       41.85      2.15 o 
   3   9   3       58.18       49.00      2.31 o 
   4   9   3        9.73       10.04      1.04 o 
   5   9   3       23.57       29.57      2.52 o 
   6   9   3       17.68       18.79      1.91 o 
   0  10   3       38.54       31.52      3.16 o 
   1  10   3       11.47        9.73      1.05 o 
   2  10   3       48.08       48.01      3.91 o 
   3  10   3       13.64       13.45      1.65 o 
   4  10   3        0.31        3.33      0.98 o 
   5  10   3       29.76       32.72      2.53 o 
   0  11   3       69.86       75.16     11.29 o 
   1  11   3        9.55        8.03      1.27 o 
   2  11   3      159.24      180.15     17.60 o 
   3  11   3       36.05       38.02      3.46 o 
   0   0   4      844.51      752.52      5.17 o 
   1   0   4     2898.45     2863.89     10.16 o 
   2   0   4     1715.88     1792.82      7.41 o 
   3   0   4       55.77       60.78      2.11 o 
   4   0   4      721.87      753.01      5.23 o 
   5   0   4        0.81        3.20      0.56 o 
   6   0   4       26.79       27.28      1.88 o 
   7   0   4       50.48       45.32      1.96 o 
   8   0   4        5.05        6.57      1.91 o 
   9   0   4        2.84        4.31      1.03 o 
  10   0   4       62.27       66.27      4.38 o 
   0   1   4     2569.92     2320.21     11.32 o 
   1   1   4     2815.27     2714.42      7.74 o 
   2   1   4      129.46      119.91      1.85 o 
   3   1   4      185.08      229.13      1.53 o 
   4   1   4      468.64      469.59      2.59 o 
   5   1   4      134.84      124.62      2.62 o 
   6   1   4      157.22      152.59      3.57 o 
   7   1   4      225.45      204.22      3.70 o 
   8   1   4       14.71       11.43      0.83 o 
   9   1   4      256.07      261.73      4.89 o 
  10   1   4       27.05       22.97      1.67 o 
   0   2   4      808.84      671.77      6.15 o 
   1   2   4     2433.33     2397.83      6.23 o 
   2   2   4      226.20      256.91      1.94 o 
   3   2   4      270.04      280.44      2.65 o 
   4   2   4      326.85      310.36      2.79 o 
   5   2   4      304.50      318.27      3.24 o 
   6   2   4      173.91      173.57      2.90 o 
   7   2   4        8.36       10.94      0.93 o 
   8   2   4       88.77       96.08      1.99 o 
   9   2   4        5.40        5.63      0.87 o 
  10   2   4      134.34      162.24      7.05 o 
   0   3   4       56.94       52.08      2.05 o 
   1   3   4     1140.50     1169.77      4.98 o 
   2   3   4     1225.34     1366.46      6.99 o 
   3   3   4       58.40       59.56      2.11 o 
   4   3   4       56.24       59.56      1.18 o 
   5   3   4        4.72        5.46      0.76 o 
   6   3   4      295.53      276.78      3.92 o 
   7   3   4       13.11       12.80      0.88 o 
   8   3   4       41.15       37.78      1.82 o 
   9   3   4       30.30       26.72      1.61 o 
  10   3   4        4.27        5.36      0.94 o 
   0   4   4       34.23       30.47      1.12 o 
   1   4   4      480.65      530.14      3.33 o 
   2   4   4     1221.34     1328.99      9.34 o 
   3   4   4      877.35      957.94      6.68 o 
   4   4   4     1159.55     1203.04     12.66 o 
   5   4   4       75.64       69.69      1.95 o 
   6   4   4       97.62       97.95      3.33 o 
   7   4   4      107.59      105.81      2.52 o 
   8   4   4        9.41       10.23      0.94 o 
   9   4   4       17.22       19.02      1.19 o 
  10   4   4       44.52       40.57      2.17 o 
   0   5   4      237.29      211.92      2.73 o 
   1   5   4       88.50       74.92      1.45 o 
   2   5   4       42.50       42.11      1.32 o 
   3   5   4      145.73      159.71      2.43 o 
   4   5   4      184.45      172.47      3.35 o 
   5   5   4      364.96      359.71      4.36 o 
   6   5   4      127.46      140.57      2.70 o 
   7   5   4       77.07       89.51      2.50 o 
   8   5   4       41.62       40.39      1.92 o 
   9   5   4       51.11       45.56      2.66 o 
   0   6   4      141.31      148.86      3.60 o 
   1   6   4       89.30       82.92      1.80 o 
   2   6   4       10.96        7.40      0.60 o 
   3   6   4      422.62      404.35      5.24 o 
   4   6   4      514.23      530.87      6.25 o 
   5   6   4      313.91      308.29      5.20 o 
   6   6   4       73.93       74.82      3.17 o 
   7   6   4       82.02       80.33      2.68 o 
   8   6   4        2.46        3.30      1.07 o 
   9   6   4       74.44       94.75      4.97 o 
   0   7   4        4.83        4.86      0.55 o 
   1   7   4      145.65      137.09      2.97 o 
   2   7   4      102.51       99.62      2.28 o 
   3   7   4      232.33      221.14      5.46 o 
   4   7   4       13.29       13.10      1.38 o 
   5   7   4       44.13       43.59      2.76 o 
   6   7   4       44.72       48.55      2.07 o 
   7   7   4       19.87       22.27      2.19 o 
   8   7   4       39.93       35.03      2.34 o 
   0   8   4       13.99       11.67      1.03 o 
   1   8   4        8.26        7.76      0.50 o 
   2   8   4      159.04      168.96      4.23 o 
   3   8   4      367.62      386.59      4.63 o 
   4   8   4      270.41      274.22      7.13 o 
   5   8   4       42.09       38.67      1.85 o 
   6   8   4       31.96       31.89      2.72 o 
   7   8   4        3.51        4.15      1.98 o 
   0   9   4        7.06        7.77      1.59 o 
   1   9   4        3.20        3.74      0.76 o 
   2   9   4      259.61      268.61      4.92 o 
   3   9   4        3.78        4.84      0.97 o 
   4   9   4       17.05       12.87      1.66 o 
   5   9   4       37.26       38.83      2.11 o 
   6   9   4       18.49       23.78      2.06 o 
   0  10   4        0.13        3.56      1.31 o 
   1  10   4       19.56       26.07      2.75 o 
   2  10   4      149.55      158.06      7.83 o 
   3  10   4      134.26      158.42     12.76 o 
   4  10   4        1.59        1.35      1.37 o 
   5  10   4      132.98      144.60      9.88 o 
   0  11   4        2.11        2.77      1.55 o 
   1  11   4        0.29        2.84      1.19 o 
   2  11   4        2.25       -0.05      1.19 o 
   1   0   5     1008.39     1050.48      4.49 o 
   2   0   5      759.21      768.53      4.54 o 
   3   0   5      122.85      110.62      1.60 o 
   4   0   5     3208.08     3394.11     28.65 o 
   5   0   5      627.00      689.97      9.56 o 
   6   0   5      131.37      124.84      4.48 o 
   7   0   5        2.19        4.09      0.89 o 
   8   0   5      123.03      127.43      4.42 o 
   9   0   5      177.18      193.11      7.44 o 
  10   0   5        0.00        3.54      1.04 o 
   0   1   5      361.26      303.25     11.76 o 
   1   1   5      154.12      137.26      2.07 o 
   2   1   5      730.86      655.94      2.56 o 
   3   1   5      239.03      239.87      1.65 o 
   4   1   5      762.82      738.01      4.20 o 
   5   1   5      186.79      214.70      2.52 o 
   6   1   5       18.27       15.54      1.03 o 
   7   1   5       41.87       41.62      1.43 o 
   8   1   5       10.75        9.72      0.88 o 
   9   1   5       91.72       99.83      3.14 o 
  10   1   5        2.10        4.57      0.80 o 
   0   2   5        2.31       15.21      0.82 o 
   1   2   5     1442.10     1515.13      5.56 o 
   2   2   5     1696.24     1737.20      6.49 o 
   3   2   5     1737.98     1877.00      6.82 o 
   4   2   5       72.26       67.95      1.27 o 
   5   2   5      146.22      133.64      2.69 o 
   6   2   5       36.84       30.86      1.10 o 
   7   2   5       90.65       85.34      2.24 o 
   8   2   5       40.14       43.96      1.59 o 
   9   2   5       42.89       42.91      2.28 o 
  10   2   5       45.20       46.35      2.34 o 
   0   3   5       12.92       22.55      1.03 o 
   1   3   5     1020.25     1065.66      5.84 o 
   2   3   5     1217.17     1294.38      5.97 o 
   3   3   5       82.41      107.51      2.38 o 
   4   3   5      199.72      167.89      3.32 o 
   5   3   5       95.69       85.62      1.60 o 
   6   3   5       54.40       53.50      1.58 o 
   7   3   5        2.14        4.04      0.79 o 
   8   3   5       58.52       63.01      2.29 o 
   9   3   5        9.26       10.64      1.10 o 
  10   3   5       10.94        8.20      0.93 o 
   0   4   5       65.05       64.08      1.90 o 
   1   4   5       75.14       76.12      0.99 o 
   2   4   5     1366.41     1422.04      8.22 o 
   3   4   5      281.69      259.95      2.30 o 
   4   4   5       58.44       56.14      2.05 o 
   5   4   5      249.08      235.87      4.51 o 
   6   4   5      285.61      286.24      4.24 o 
   7   4   5       63.27       65.25      1.64 o 
   8   4   5       33.18       32.90      1.75 o 
   9   4   5       19.50       23.18      1.28 o 
   0   5   5      195.44      202.14      4.08 o 
   1   5   5      136.61      146.48      1.67 o 
   2   5   5      179.67      168.39      2.51 o 
   3   5   5      318.60      348.51      5.18 o 
   4   5   5       92.06       91.91      2.66 o 
   5   5   5       96.03       92.77      2.72 o 
   6   5   5       10.66       11.03      0.91 o 
   7   5   5       37.62       47.62      1.84 o 
   8   5   5       68.05       73.99      2.77 o 
   9   5   5       48.87       49.41      2.85 o 
   0   6   5      223.41      200.89      3.64 o 
   1   6   5       44.99       53.46      1.66 o 
   2   6   5       13.58       10.40      0.53 o 
   3   6   5      131.92      138.26      2.90 o 
   4   6   5       41.12       42.49      1.74 o 
   5   6   5       59.06       50.92      2.10 o 
   6   6   5       94.32       85.89      2.16 o 
   7   6   5        9.75        8.75      1.00 o 
   8   6   5       47.35       48.79      1.99 o 
   0   7   5       82.50       75.39      3.24 o 
   1   7   5      128.88      123.84      4.13 o 
   2   7   5      317.53      295.32      4.40 o 
   3   7   5       65.73       61.52      2.39 o 
   4   7   5      117.24      111.54      2.89 o 
   5   7   5       52.91       48.73      1.84 o 
   6   7   5        3.30        5.27      0.90 o 
   7   7   5       68.88       78.46      3.89 o 
   8   7   5        2.88        3.09      0.96 o 
   0   8   5        1.65        2.88      0.76 o 
   1   8   5      105.74       99.65      3.05 o 
   2   8   5      323.00      349.30      4.09 o 
   3   8   5       61.96       64.48      2.71 o 
   4   8   5       66.25       62.56      4.16 o 
   5   8   5       28.10       26.47      2.48 o 
   6   8   5       32.97       31.36      1.77 o 
   7   8   5        9.33        9.09      1.40 o 
   0   9   5        1.02        2.74      0.79 o 
   1   9   5      248.62      260.57      8.19 o 
   2   9   5       64.86       54.48      3.61 o 
   3   9   5      111.49      121.23      5.13 o 
   4   9   5       24.38       20.93      1.66 o 
   5   9   5        8.94        7.17      1.74 o 
   6   9   5       10.40       12.65      1.62 o 
   0  10   5        1.66        0.90      1.04 o 
   1  10   5       23.83       19.45      2.23 o 
   2  10   5       46.87       56.94      5.21 o 
   3  10   5       35.07       33.15      2.95 o 
   4  10   5      110.00      100.52      7.41 o 
   0  11   5       11.34        8.61      1.69 o 
   1  11   5       17.54       15.26      2.19 o 
   2  11   5       35.17       34.61      4.63 o 
   0   0   6     1432.00     1412.85     15.54 o 
   1   0   6       31.75       15.67      1.17 o 
   2   0   6      100.73       74.38      1.91 o 
   3   0   6        7.51        5.57      0.69 o 
   4   0   6      147.94      143.09      3.61 o 
   5   0   6       17.45       19.07      1.12 o 
   6   0   6       67.64       64.79      2.81 o 
   7   0   6       21.07       22.41      2.04 o 
   8   0   6       41.32       41.08      2.58 o 
   9   0   6        2.77        5.40      1.20 o 
  10   0   6        3.10        3.26      1.14 o 
   0   1   6     2448.87     2264.57      9.30 o 
   1   1   6      352.46      337.28      2.19 o 
   2   1   6      543.16      529.67      2.92 o 
   3   1   6       55.41       58.98      1.16 o 
   4   1   6      184.87      205.31      3.11 o 
   5   1   6      170.81      175.97      3.14 o 
   6   1   6      132.12      142.63      2.79 o 
   7   1   6      332.34      332.76      5.25 o 
   8   1   6      329.44      349.39      4.54 o 
   9   1   6       68.08       69.52      3.32 o 
  10   1   6        3.58        5.16      0.84 o 
   0   2   6        1.46        3.14      0.76 o 
   1   2   6      644.89      681.97      2.92 o 
   2   2   6     1315.41     1293.60      5.96 o 
   3   2   6      114.86      113.26      1.88 o 
   4   2   6      513.55      519.44      3.92 o 
   5   2   6      150.33      135.64      2.13 o 
   6   2   6       28.67       31.43      1.12 o 
   7   2   6       26.52       28.36      1.52 o 
   8   2   6        6.69        6.15      0.85 o 
   9   2   6       25.19       21.82      1.30 o 
  10   2   6        0.32        1.82      0.76 o 
   0   3   6      324.75      365.16      3.27 o 
   1   3   6      716.86      794.38      3.43 o 
   2   3   6       90.84      104.03      2.08 o 
   3   3   6       40.40       30.11      0.70 o 
   4   3   6       70.22       67.99      1.95 o 
   5   3   6      384.93      398.83      5.55 o 
   6   3   6       78.48       75.87      1.76 o 
   7   3   6       34.67       34.52      1.41 o 
   8   3   6       24.72       23.19      1.37 o 
   9   3   6        8.36        8.17      0.92 o 
  10   3   6       18.56       11.26      0.92 o 
   0   4   6       88.81       94.41      1.49 o 
   1   4   6       23.79       27.23      0.84 o 
   2   4   6      550.77      584.10      4.46 o 
   3   4   6      579.68      649.07      6.19 o 
   4   4   6      126.94      122.43      2.42 o 
   5   4   6       17.80       14.52      1.19 o 
   6   4   6      446.18      469.10      9.35 o 
   7   4   6        4.46        6.44      0.85 o 
   8   4   6       17.84       12.32      1.35 o 
   9   4   6        6.58        6.59      0.86 o 
   0   5   6      470.45      476.78      6.13 o 
   1   5   6      353.15      353.07      3.61 o 
   2   5   6      511.98      492.66      4.93 o 
   3   5   6       56.84       53.11      2.42 o 
   4   5   6       73.47       78.59      1.97 o 
   5   5   6      105.21      104.19      2.93 o 
   6   5   6       79.81       81.83      2.12 o 
   7   5   6       18.08       15.83      1.27 o 
   8   5   6      101.19      108.10      3.50 o 
   9   5   6       23.51       21.19      1.57 o 
   0   6   6        0.14        2.46      0.59 o 
   1   6   6      303.19      295.24      4.74 o 
   2   6   6      169.27      151.17      5.02 o 
   3   6   6      171.46      173.58      4.01 o 
   4   6   6      112.85       87.39      2.75 o 
   5   6   6      313.71      291.65      4.92 o 
   6   6   6        5.01        5.31      0.95 o 
   7   6   6       86.61       79.50      2.72 o 
   8   6   6       43.41       45.94      2.71 o 
   0   7   6      330.37      314.21      6.52 o 
   1   7   6      420.26      420.29      5.90 o 
   2   7   6      161.13      146.11      2.77 o 
   3   7   6      242.81      251.97      3.89 o 
   4   7   6       43.61       38.70      2.56 o 
   5   7   6       55.24       50.57      2.17 o 
   6   7   6       15.57       14.03      1.26 o 
   7   7   6        5.25        7.08      1.26 o 
   8   7   6       10.60        7.14      1.01 o 
   0   8   6      592.39      680.06     14.12 o 
   1   8   6       23.18       20.50      1.41 o 
   2   8   6       34.18       28.99      1.40 o 
   3   8   6      364.24      378.22      7.64 o 
   4   8   6      162.24      169.59      4.99 o 
   5   8   6        5.01        5.42      0.87 o 
   6   8   6       27.90       29.92      1.94 o 
   7   8   6       41.77       36.76      3.13 o 
   0   9   6       19.08       23.52      2.15 o 
   1   9   6       40.42       43.03      2.15 o 
   2   9   6      263.94      291.46     28.66 o 
   3   9   6        2.99        2.78      1.25 o 
   4   9   6      110.81      123.26      6.63 o 
   5   9   6       12.49       12.32      1.67 o 
   6   9   6        9.44       11.95      2.18 o 
   0  10   6       10.24        7.56      2.30 o 
   1  10   6       61.30       67.15      4.37 o 
   2  10   6       11.52       11.34      1.74 o 
   3  10   6        4.00        5.13      1.12 o 
   4  10   6        4.85        9.53      2.46 o 
   0  11   6       47.12       35.46      5.31 o 
   1  11   6       11.91       11.84      1.61 o 
   1   0   7       10.71        5.40      0.49 o 
   2   0   7      108.87       86.85      4.55 o 
   3   0   7        0.64        5.08      0.94 o 
   4   0   7      148.92      166.83      2.27 o 
   5   0   7        0.63        2.77      1.25 o 
   6   0   7        2.08        3.17      0.97 o 
   7   0   7       81.69       87.51      2.77 o 
   8   0   7      103.39      100.34      3.09 o 
   9   0   7       55.07       54.20      3.80 o 
  10   0   7       17.62       15.16      2.18 o 
   0   1   7     2396.79     2471.08     33.96 o 
   1   1   7      416.71      410.76      2.80 o 
   2   1   7      229.06      239.16      2.37 o 
   3   1   7      241.30      215.41      1.70 o 
   4   1   7      583.07      583.08      4.46 o 
   5   1   7      390.17      382.90      4.83 o 
   6   1   7       14.95       15.23      0.87 o 
   7   1   7      246.88      245.84      4.19 o 
   8   1   7       95.02       88.13      2.29 o 
   9   1   7       21.65       21.39      1.63 o 
  10   1   7        2.77        5.46      0.87 o 
   0   2   7     1044.37     1007.80      8.05 o 
   1   2   7      189.74      207.15      1.61 o 
   2   2   7      511.66      526.00      3.45 o 
   3   2   7      717.82      735.09      5.08 o 
   4   2   7       68.24       69.11      1.77 o 
   5   2   7      317.19      309.59      4.23 o 
   6   2   7      201.85      191.44      2.67 o 
   7   2   7       78.29       86.55      2.62 o 
   8   2   7       18.77       15.33      1.54 o 
   9   2   7      123.05      126.11      4.44 o 
  10   2   7       51.36       53.58      2.25 o 
   0   3   7      216.71      219.46      3.40 o 
   1   3   7      506.70      513.08      3.16 o 
   2   3   7     1300.37     1467.35      7.69 o 
   3   3   7        9.25        9.71      0.60 o 
   4   3   7        4.56        5.86      0.54 o 
   5   3   7       69.88       68.12      2.45 o 
   6   3   7      466.86      486.75      6.83 o 
   7   3   7       69.50       67.21      2.18 o 
   8   3   7       58.71       67.71      2.09 o 
   9   3   7       19.59       17.75      1.22 o 
   0   4   7        1.63        5.38      0.80 o 
   1   4   7      303.07      300.07      2.69 o 
   2   4   7       80.65       77.06      1.85 o 
   3   4   7      144.62      145.48      2.19 o 
   4   4   7      243.77      239.59      3.89 o 
   5   4   7      284.46      285.22      3.79 o 
   6   4   7       28.10       30.11      1.63 o 
   7   4   7       32.00       26.23      1.43 o 
   8   4   7       18.23       13.36      1.73 o 
   9   4   7        8.22        8.77      1.22 o 
   0   5   7        5.65        6.60      0.86 o 
   1   5   7      300.00      280.33      3.51 o 
   2   5   7       18.07       18.75      0.75 o 
   3   5   7      112.31      106.72      2.35 o 
   4   5   7      329.66      319.91      3.38 o 
   5   5   7       83.22       91.71      2.89 o 
   6   5   7       68.41       64.76      2.11 o 
   7   5   7       28.88       29.05      1.72 o 
   8   5   7       15.23       16.78      1.64 o 
   9   5   7       21.04       21.58      2.48 o 
   0   6   7       54.66       51.66      3.40 o 
   1   6   7      307.13      311.38      5.05 o 
   2   6   7       86.95       72.90      1.76 o 
   3   6   7      162.91      159.91      3.85 o 
   4   6   7      389.21      369.76      6.19 o 
   5   6   7      164.40      173.13      3.81 o 
   6   6   7       23.09       23.10      1.63 o 
   7   6   7       11.11       11.38      1.38 o 
   8   6   7        3.84        5.51      0.90 o 
   0   7   7      380.66      392.15      9.68 o 
   1   7   7      490.61      492.40      6.27 o 
   2   7   7      703.72      725.49     13.73 o 
   3   7   7       81.99       81.02      3.67 o 
   4   7   7       11.79       13.11      1.72 o 
   5   7   7      103.88      111.03      2.85 o 
   6   7   7       36.65       30.73      1.64 o 
   7   7   7       16.09       13.95      1.77 o 
   0   8   7       23.34       21.91      1.60 o 
   1   8   7       61.42       67.32      4.15 o 
   2   8   7      105.06      117.56      3.72 o 
   3   8   7       55.47       59.23      2.25 o 
   4   8   7      118.60      116.51      4.01 o 
   5   8   7       28.52       27.77      2.47 o 
   6   8   7        3.12        6.57      1.24 o 
   7   8   7       35.66       37.62      2.62 o 
   0   9   7       86.41       90.79      2.82 o 
   1   9   7       54.19       50.76      2.91 o 
   2   9   7      219.18      243.09      7.48 o 
   3   9   7       42.88       39.08      2.40 o 
   4   9   7       38.09       50.59      3.44 o 
   5   9   7       57.02       61.82      3.89 o 
   0  10   7       55.87       46.17      5.87 o 
   1  10   7       41.24       37.58      3.92 o 
   2  10   7       21.66       25.07      6.47 o 
   3  10   7       43.57       40.53      4.35 o 
   4  10   7       56.63       59.53      3.77 o 
   0  11   7       82.60       74.46     13.04 o 
   0   0   8        2.25        3.85      0.97 o 
   1   0   8       62.74       77.40      2.34 o 
   2   0   8      435.14      463.44      5.05 o 
   3   0   8      265.40      247.89      2.49 o 
   4   0   8       10.47       14.30      1.41 o 
   5   0   8      191.45      180.43      4.11 o 
   6   0   8       58.72       52.68      2.61 o 
   7   0   8        0.07        2.30      2.02 o 
   8   0   8       61.89       49.15      2.98 o 
   9   0   8        7.49        5.69      1.26 o 
  10   0   8        1.20        5.42      1.36 o 
   0   1   8       50.44       37.71      2.14 o 
   1   1   8     1284.77     1338.49      7.58 o 
   2   1   8      235.28      219.49      2.42 o 
   3   1   8       17.87       17.08      0.58 o 
   4   1   8      486.25      531.25      5.80 o 
   5   1   8      122.57      120.24      2.06 o 
   6   1   8      317.78      319.75      3.84 o 
   7   1   8       14.86       10.09      0.90 o 
   8   1   8       37.08       36.46      2.61 o 
   9   1   8        5.19        5.05      0.82 o 
  10   1   8       36.62       29.33      1.66 o 
   0   2   8       17.17       16.17      1.18 o 
   1   2   8       69.08       75.02      1.26 o 
   2   2   8      121.61      119.08      1.93 o 
   3   2   8      138.08      159.31      1.98 o 
   4   2   8      103.81       95.86      2.47 o 
   5   2   8      195.28      194.56      3.14 o 
   6   2   8      146.33      133.89      2.51 o 
   7   2   8       91.24       81.15      1.90 o 
   8   2   8       22.19       24.65      1.47 o 
   9   2   8       94.62      109.22      3.96 o 
  10   2   8       14.23       13.05      0.97 o 
   0   3   8     2571.56     2775.83     22.28 o 
   1   3   8       40.03       37.20      0.90 o 
   2   3   8      268.18      280.18      2.43 o 
   3   3   8      198.78      197.71      4.13 o 
   4   3   8       65.03       60.70      1.52 o 
   5   3   8      200.53      205.85      4.19 o 
   6   3   8       29.80       26.52      1.98 o 
   7   3   8      295.41      323.24      5.72 o 
   8   3   8       87.86       86.50      2.45 o 
   9   3   8       11.88       10.15      1.11 o 
   0   4   8     1448.68     1534.39     19.17 o 
   1   4   8       61.08       54.72      1.19 o 
   2   4   8      286.73      310.49      3.50 o 
   3   4   8       48.95       45.74      1.70 o 
   4   4   8       14.04       13.81      1.29 o 
   5   4   8      146.11      132.04      2.81 o 
   6   4   8       61.83       57.55      1.72 o 
   7   4   8      147.67      156.15      3.88 o 
   8   4   8       96.00      107.55      3.81 o 
   9   4   8       47.46       48.02      2.27 o 
   0   5   8      885.85      947.40     17.65 o 
   1   5   8      477.36      503.61      6.33 o 
   2   5   8      300.08      315.51      5.96 o 
   3   5   8       42.53       46.72      1.19 o 
   4   5   8       30.60       30.91      1.50 o 
   5   5   8      177.87      151.73      3.41 o 
   6   5   8      122.70      109.36      4.11 o 
   7   5   8       70.82       73.86      2.47 o 
   8   5   8       47.22       50.11      2.14 o 
   9   5   8       18.68       19.25      1.34 o 
   0   6   8       20.14       17.94      1.53 o 
   1   6   8      744.56      730.82      6.32 o 
   2   6   8        5.59        5.03      1.07 o 
   3   6   8      314.85      331.13      5.77 o 
   4   6   8      191.71      170.30      3.48 o 
   5   6   8       17.60       16.20      1.11 o 
   6   6   8       52.98       54.17      3.59 o 
   7   6   8       66.72       72.91      2.67 o 
   8   6   8       21.25       19.17      1.41 o 
   0   7   8        1.11        1.93      0.74 o 
   1   7   8      413.76      435.45      6.65 o 
   2   7   8      160.46      154.87      4.90 o 
   3   7   8       71.04       57.55      3.83 o 
   4   7   8        2.25        5.14      0.99 o 
   5   7   8       18.30       15.10      1.14 o 
   6   7   8       34.73       34.72      2.30 o 
   7   7   8       12.92       12.15      2.18 o 
   0   8   8        0.67        2.55      3.23 o 
   1   8   8       16.40       13.86      1.44 o 
   2   8   8       69.33       67.63      2.38 o 
   3   8   8       19.96       20.43      1.66 o 
   4   8   8       97.57      100.23      3.41 o 
   5   8   8       24.70       22.34      1.77 o 
   6   8   8       42.26       39.42      2.75 o 
   0   9   8       13.02        9.83      1.47 o 
   1   9   8       18.52       16.96      1.49 o 
   2   9   8      195.83      216.49      6.94 o 
   3   9   8       33.65       29.40      2.93 o 
   4   9   8        0.68        2.34      0.74 o 
   5   9   8       63.35       57.05      3.79 o 
   0  10   8        0.88        3.26      4.34 o 
   1  10   8       37.57       37.50      4.05 o 
   2  10   8      109.46       96.83      9.31 o 
   3  10   8       15.03       12.55      3.09 o 
   1   0   9      398.27      394.22      3.87 o 
   2   0   9      353.63      308.70      3.08 o 
   3   0   9        0.10        1.73      0.50 o 
   4   0   9       10.90        6.16      0.81 o 
   5   0   9       31.49       26.48      1.38 o 
   6   0   9        0.84        4.46      1.16 o 
   7   0   9      186.30      202.95      4.10 o 
   8   0   9        6.67        7.12      1.26 o 
   9   0   9       12.35        9.36      1.41 o 
   0   1   9      605.79      591.38      6.88 o 
   1   1   9      642.07      675.47      3.89 o 
   2   1   9      147.14      172.45      2.72 o 
   3   1   9      551.49      551.33      4.37 o 
   4   1   9      281.63      282.40      3.97 o 
   5   1   9      145.34      159.46      2.92 o 
   6   1   9      142.78      142.07      2.71 o 
   7   1   9       74.15       69.18      1.92 o 
   8   1   9       16.68       15.75      1.38 o 
   9   1   9        8.56        9.78      1.25 o 
   0   2   9       82.10       84.11      3.16 o 
   1   2   9      130.84      137.30      2.31 o 
   2   2   9      307.85      294.91      2.43 o 
   3   2   9       30.79       30.04      1.16 o 
   4   2   9       90.39       85.53      2.69 o 
   5   2   9        2.75        4.13      0.64 o 
   6   2   9      199.54      213.66      4.53 o 
   7   2   9       37.65       37.08      1.49 o 
   8   2   9       17.10       16.89      1.62 o 
   9   2   9       17.78       18.06      1.39 o 
   0   3   9      304.60      314.67      8.23 o 
   1   3   9      272.91      304.14      2.98 o 
   2   3   9       24.09       26.04      1.21 o 
   3   3   9      104.46       84.30      1.87 o 
   4   3   9        3.05        3.18      0.66 o 
   5   3   9       15.35       13.78      0.80 o 
   6   3   9      242.70      252.54      3.85 o 
   7   3   9       88.70       84.71      2.35 o 
   8   3   9        6.12        9.72      1.12 o 
   9   3   9       25.87       24.28      1.82 o 
   0   4   9        0.81        1.51      0.49 o 
   1   4   9      838.65      868.28      8.94 o 
   2   4   9      318.56      312.96      4.38 o 
   3   4   9       68.26       69.66      2.24 o 
   4   4   9       54.06       45.34      1.97 o 
   5   4   9      165.25      161.48      3.65 o 
   6   4   9        8.86        7.99      0.89 o 
   7   4   9       32.64       39.03      1.96 o 
   8   4   9       88.40       84.97      2.87 o 
   9   4   9        4.15        3.87      0.73 o 
   0   5   9      647.97      680.70     13.95 o 
   1   5   9      362.18      386.64      6.93 o 
   2   5   9       70.21       57.42      2.10 o 
   3   5   9       34.02       30.77      1.26 o 
   4   5   9       44.63       32.33      1.40 o 
   5   5   9       33.52       29.02      2.24 o 
   6   5   9       16.02       18.58      1.83 o 
   7   5   9       38.74       39.01      1.66 o 
   8   5   9       10.25       10.28      1.27 o 
   0   6   9     2497.49     2663.72     38.78 o 
   1   6   9      187.37      191.41      4.32 o 
   2   6   9      153.51      142.19      3.27 o 
   3   6   9      109.50      105.53      2.41 o 
   4   6   9       45.64       39.39      1.73 o 
   5   6   9       38.18       31.74      1.89 o 
   6   6   9       12.87        8.75      0.94 o 
   7   6   9       40.52       39.80      1.96 o 
   8   6   9       37.83       41.14      2.40 o 
   0   7   9      183.76      179.72      4.98 o 
   1   7   9       63.01       55.55      1.70 o 
   2   7   9      120.82      114.82      2.29 o 
   3   7   9       54.54       58.60      2.55 o 
   4   7   9      125.18      126.81      3.94 o 
   5   7   9       43.41       40.86      2.14 o 
   6   7   9        2.53        2.82      0.88 o 
   7   7   9       16.37       18.49      1.95 o 
   0   8   9       53.51       51.16      3.22 o 
   1   8   9       41.01       33.07      2.11 o 
   2   8   9       85.41       90.10      2.43 o 
   3   8   9        4.71        4.40      1.38 o 
   4   8   9       25.56       22.66      1.72 o 
   5   8   9       70.07       59.66      3.19 o 
   6   8   9       12.42       12.90      1.60 o 
   0   9   9      146.22      158.99      8.44 o 
   1   9   9      133.76      153.38      6.57 o 
   2   9   9        0.18        6.62      1.18 o 
   3   9   9       60.77       69.39      3.59 o 
   4   9   9       11.93       13.31      1.38 o 
   5   9   9       49.64       44.62      2.74 o 
   0  10   9       55.56       58.18      8.44 o 
   1  10   9        2.93        5.36      1.45 o 
   2  10   9       92.82      113.48      9.23 o 
   3  10   9        9.81        8.40      1.42 o 
   0   0  10      846.75      945.82     11.14 o 
   1   0  10      339.13      410.91      3.83 o 
   2   0  10      465.49      482.98      5.49 o 
   3   0  10       90.35       81.59      3.08 o 
   4   0  10      209.78      195.00      5.39 o 
   5   0  10        9.89       10.30      1.18 o 
   6   0  10       20.38       17.99      1.56 o 
   7   0  10       11.95        8.18      1.27 o 
   8   0  10        0.01        2.53      1.03 o 
   9   0  10        0.06        5.89      1.20 o 
   0   1  10      147.73      154.54      3.73 o 
   1   1  10      501.24      517.42      4.19 o 
   2   1  10      351.12      382.65      4.06 o 
   3   1  10      247.71      239.31      2.96 o 
   4   1  10      256.23      248.94      4.21 o 
   5   1  10      291.49      330.45      3.98 o 
   6   1  10      206.67      217.45      4.05 o 
   7   1  10       32.85       34.24      1.56 o 
   8   1  10       20.01       22.47      1.58 o 
   9   1  10        2.83        5.04      0.97 o 
   0   2  10     1100.80     1025.13     10.59 o 
   1   2  10       96.61       91.67      2.19 o 
   2   2  10       64.15       71.21      1.43 o 
   3   2  10       35.43       31.30      1.15 o 
   4   2  10       65.45       61.71      2.12 o 
   5   2  10       44.22       39.38      1.50 o 
   6   2  10      764.57      801.39     11.95 o 
   7   2  10       17.86       14.31      1.08 o 
   8   2  10      206.53      218.34      6.38 o 
   9   2  10       33.60       22.18      1.75 o 
   0   3  10      655.19      732.90     11.30 o 
   1   3  10      191.63      183.14      2.72 o 
   2   3  10       16.98       18.76      1.09 o 
   3   3  10      435.86      432.57      5.78 o 
   4   3  10      121.20      116.86      2.43 o 
   5   3  10      221.65      222.05      3.67 o 
   6   3  10      147.95      145.75      2.68 o 
   7   3  10       25.94       19.94      1.71 o 
   8   3  10       11.33        8.73      1.03 o 
   9   3  10       17.87       14.06      1.43 o 
   0   4  10       14.95       14.66      1.23 o 
   1   4  10       91.70       93.61      3.34 o 
   2   4  10       47.26       40.71      1.92 o 
   3   4  10        0.93        3.37      0.55 o 
   4   4  10       45.48       37.01      2.11 o 
   5   4  10       87.57       85.11      3.21 o 
   6   4  10       21.28       16.32      1.50 o 
   7   4  10       44.69       46.74      1.70 o 
   8   4  10       23.10       21.49      1.28 o 
   9   4  10        5.15        8.03      0.93 o 
   0   5  10      157.27      145.47      6.12 o 
   1   5  10      131.65      119.33      3.65 o 
   2   5  10        2.05        2.16      0.63 o 
   3   5  10      215.04      203.39      6.27 o 
   4   5  10      106.40      111.57      3.19 o 
   5   5  10       43.41       47.28      2.18 o 
   6   5  10       32.81       33.65      1.81 o 
   7   5  10        9.64        6.19      0.87 o 
   8   5  10        7.61       10.37      1.21 o 
   0   6  10      219.28      237.69      8.49 o 
   1   6  10        4.45        3.84      0.74 o 
   2   6  10      136.32      138.53      4.07 o 
   3   6  10      140.85      144.57      3.92 o 
   4   6  10       51.94       54.42      2.81 o 
   5   6  10       47.59       42.15      2.05 o 
   6   6  10       63.73       66.79      2.86 o 
   7   6  10       15.17       18.01      1.40 o 
   0   7  10      201.19      212.51      8.91 o 
   1   7  10       39.29       36.93      1.70 o 
   2   7  10       76.84       75.71      2.19 o 
   3   7  10       50.04       47.22      2.29 o 
   4   7  10      134.93      146.15      4.03 o 
   5   7  10       51.29       57.99      2.79 o 
   6   7  10       12.34       11.78      1.24 o 
   7   7  10       22.85       21.86      1.98 o 
   0   8  10        0.25        1.13      1.13 o 
   1   8  10       33.12       40.41      3.00 o 
   2   8  10      118.28      130.39      4.33 o 
   3   8  10       34.99       36.37      1.77 o 
   4   8  10       26.55       27.33      2.13 o 
   5   8  10        6.21        5.57      1.19 o 
   6   8  10        6.45        6.13      1.10 o 
   0   9  10        2.08        4.70      2.03 o 
   1   9  10       17.43       22.14      2.27 o 
   2   9  10       10.03       12.19      1.58 o 
   3   9  10       81.40       92.35      4.26 o 
   4   9  10       33.54       33.27      2.77 o 
   0  10  10       72.55       77.13      8.90 o 
   1  10  10       42.72       36.02      5.55 o 
   2  10  10       13.67       10.92      1.72 o 
   1   0  11     1089.09     1127.17     13.11 o 
   2   0  11       33.50       35.81      2.20 o 
   3   0  11       43.12       42.87      2.43 o 
   4   0  11      146.00      146.53      4.99 o 
   5   0  11       58.07       44.16      3.33 o 
   6   0  11       56.56       48.04      2.67 o 
   7   0  11      109.98       98.46      3.63 o 
   8   0  11        1.80        3.29      1.54 o 
   9   0  11        3.00        3.27      1.26 o 
   0   1  11        6.84        2.65      0.47 o 
   1   1  11      272.04      282.98      4.20 o 
   2   1  11       97.52      106.98      2.34 o 
   3   1  11      682.35      724.66      8.89 o 
   4   1  11       26.32       24.94      1.09 o 
   5   1  11      137.58      145.41      3.51 o 
   6   1  11       35.92       31.74      1.48 o 
   7   1  11        7.24        7.55      1.01 o 
   8   1  11       42.19       38.67      2.10 o 
   9   1  11       24.34       23.45      2.45 o 
   0   2  11       42.07       33.75      2.76 o 
   1   2  11       94.57       87.18      2.42 o 
   2   2  11       27.76       35.70      1.68 o 
   3   2  11       15.83        9.91      0.60 o 
   4   2  11      163.23      152.78      3.66 o 
   5   2  11       77.64       71.65      2.09 o 
   6   2  11       51.25       47.13      1.73 o 
   7   2  11       77.76       86.74      2.08 o 
   8   2  11       32.42       30.59      2.06 o 
   9   2  11       22.14       20.75      1.44 o 
   0   3  11       14.23       11.59      1.19 o 
   1   3  11      142.02      144.32      3.08 o 
   2   3  11       53.62       53.10      1.49 o 
   3   3  11      420.54      400.17      7.19 o 
   4   3  11      111.27       97.92      2.84 o 
   5   3  11      101.11       99.69      2.01 o 
   6   3  11       84.36       79.50      2.07 o 
   7   3  11      132.97      135.41      3.32 o 
   8   3  11        3.19        3.20      0.89 o 
   9   3  11       49.52       46.74      2.39 o 
   0   4  11       12.54       12.54      1.32 o 
   1   4  11      596.66      586.71      8.31 o 
   2   4  11       99.62       91.03      3.61 o 
   3   4  11       16.07       16.84      0.92 o 
   4   4  11       12.54       12.48      0.95 o 
   5   4  11      168.81      161.67      2.89 o 
   6   4  11       24.41       22.41      1.36 o 
   7   4  11       73.78       77.99      2.98 o 
   8   4  11       23.87       22.46      1.76 o 
   0   5  11      180.60      169.85     11.49 o 
   1   5  11      127.23      115.18      3.31 o 
   2   5  11      158.74      140.34      6.40 o 
   3   5  11      293.14      283.05      6.10 o 
   4   5  11       51.04       39.56      1.71 o 
   5   5  11        1.88        2.76      0.72 o 
   6   5  11       10.58       12.98      1.23 o 
   7   5  11       12.41       15.23      1.26 o 
   8   5  11        2.27        4.33      1.36 o 
   0   6  11      652.07      674.07     11.91 o 
   1   6  11       93.88       94.02      3.10 o 
   2   6  11      174.66      196.34      5.68 o 
   3   6  11       12.33       10.07      0.87 o 
   4   6  11       39.66       39.98      1.90 o 
   5   6  11       27.97       26.99      1.66 o 
   6   6  11        9.93       10.28      1.17 o 
   7   6  11       15.35       14.42      1.48 o 
   0   7  11       84.46      104.77      4.24 o 
   1   7  11        7.79        6.88      0.77 o 
   2   7  11       44.54       42.91      2.12 o 
   3   7  11       18.76       19.33      1.45 o 
   4   7  11        8.95        9.87      1.16 o 
   5   7  11       46.85       39.00      2.30 o 
   6   7  11        0.01        6.18      1.23 o 
   0   8  11       85.77       94.79      8.19 o 
   1   8  11       81.50       84.36      3.74 o 
   2   8  11        8.05        7.22      1.54 o 
   3   8  11      107.97      118.97      5.76 o 
   4   8  11       19.47       19.35      2.14 o 
   5   8  11       57.44       52.40      3.48 o 
   0   9  11       23.85       31.35      3.35 o 
   1   9  11        1.45        3.97      1.04 o 
   2   9  11       37.32       37.98      2.34 o 
   3   9  11        6.52        6.68      1.45 o 
   4   9  11        7.34       10.09      1.54 o 
   0  10  11       27.09       29.17      6.14 o 
   1  10  11       16.48       15.11      1.69 o 
   0   0  12      764.87      874.61     16.41 o 
   1   0  12       68.66       62.09      2.79 o 
   2   0  12       21.02       20.57      1.18 o 
   3   0  12      330.82      357.95      7.37 o 
   4   0  12      864.18      909.74     13.80 o 
   5   0  12       27.08       19.36      2.84 o 
   6   0  12        9.05       10.57      1.45 o 
   7   0  12        5.10        5.16      1.75 o 
   8   0  12       77.00       81.66      3.95 o 
   9   0  12       19.08       16.84      2.46 o 
   0   1  12      139.76      157.51      6.22 o 
   1   1  12        3.39        3.10      0.40 o 
   2   1  12       93.10       83.72      2.84 o 
   3   1  12      278.12      296.66      5.21 o 
   4   1  12     1400.81     1465.96     13.65 o 
   5   1  12       11.82       10.03      0.92 o 
   6   1  12       51.35       47.50      2.20 o 
   7   1  12       35.04       34.30      1.98 o 
   8   1  12        8.85       12.36      1.66 o 
   9   1  12       35.14       34.13      1.99 o 
   0   2  12       53.02       54.34      4.23 o 
   1   2  12      351.53      379.17      5.10 o 
   2   2  12       60.40       62.59      1.97 o 
   3   2  12       77.01       75.49      2.44 o 
   4   2  12       78.68       79.53      2.20 o 
   5   2  12      109.39      104.82      2.73 o 
   6   2  12       28.16       27.01      1.65 o 
   7   2  12        6.87        9.34      1.28 o 
   8   2  12        5.53        7.28      1.06 o 
   9   2  12        9.64        7.62      1.52 o 
   0   3  12        7.82        7.73      1.13 o 
   1   3  12       65.94       73.82      2.88 o 
   2   3  12      267.81      265.68      4.19 o 
   3   3  12      492.75      495.24      7.13 o 
   4   3  12      373.46      370.52      5.31 o 
   5   3  12       42.74       34.29      1.43 o 
   6   3  12        3.70        4.65      1.10 o 
   7   3  12       29.63       25.72      1.62 o 
   8   3  12        2.68        3.60      0.96 o 
   0   4  12      317.19      339.70      7.08 o 
   1   4  12       58.44       58.88      2.80 o 
   2   4  12      513.30      538.67      5.92 o 
   3   4  12       57.97       53.48      2.12 o 
   4   4  12       40.51       40.99      1.72 o 
   5   4  12       23.33       24.11      1.69 o 
   6   4  12       17.27       11.92      1.01 o 
   7   4  12      113.79      116.75      4.15 o 
   8   4  12        7.02        7.31      1.01 o 
   0   5  12      112.51      103.31      5.61 o 
   1   5  12       13.16       16.33      1.19 o 
   2   5  12       88.97       79.27      2.74 o 
   3   5  12       41.55       37.24      2.02 o 
   4   5  12        2.73        5.01      0.91 o 
   5   5  12       75.21       64.80      2.75 o 
   6   5  12       11.26       10.92      1.51 o 
   7   5  12        6.20        3.40      0.94 o 
   0   6  12        6.70        6.92      1.08 o 
   1   6  12       97.79       89.59      3.03 o 
   2   6  12      111.57      119.12      3.35 o 
   3   6  12        3.17        5.71      0.83 o 
   4   6  12        5.60        6.35      0.99 o 
   5   6  12        0.39        2.38      0.98 o 
   6   6  12       12.73       11.47      1.18 o 
   7   6  12       52.55       53.66      3.71 o 
   0   7  12       12.59       11.27      1.35 o 
   1   7  12       61.52       59.93      2.75 o 
   2   7  12      112.10      132.38      5.16 o 
   3   7  12      163.55      178.92      7.05 o 
   4   7  12       32.30       38.25      2.41 o 
   5   7  12        0.79        3.39      1.09 o 
   6   7  12        1.31        5.57      1.04 o 
   0   8  12        4.44        5.32      4.08 o 
   1   8  12        7.35        7.10      1.16 o 
   2   8  12        0.28        2.15      0.78 o 
   3   8  12        0.39        1.59      0.80 o 
   4   8  12        1.64        4.21      0.96 o 
   5   8  12       12.55        8.86      1.06 o 
   0   9  12        0.89        6.92      1.73 o 
   1   9  12        0.02        3.45      1.05 o 
   2   9  12       61.67       75.85      6.17 o 
   3   9  12       21.02       14.45      1.84 o 
   1   0  13      140.83      154.97      6.67 o 
   2   0  13      120.99      113.15      4.09 o 
   3   0  13      245.13      250.08      4.53 o 
   4   0  13      315.44      325.75      8.08 o 
   5   0  13       56.93       59.45      3.10 o 
   6   0  13      107.60      120.80      5.75 o 
   7   0  13       14.61       13.71      2.73 o 
   8   0  13        0.01        3.14      1.19 o 
   0   1  13       92.54       90.93      4.27 o 
   1   1  13        7.42        9.67      0.79 o 
   2   1  13      300.75      306.84      5.62 o 
   3   1  13      124.80      122.71      4.00 o 
   4   1  13       67.08       57.36      1.70 o 
   5   1  13       82.61       94.49      2.31 o 
   6   1  13       11.91       11.99      1.03 o 
   7   1  13        8.31        8.74      0.99 o 
   8   1  13       39.70       43.05      2.96 o 
   0   2  13       11.34        9.99      1.62 o 
   1   2  13       55.61       43.87      1.45 o 
   2   2  13      388.22      407.98      6.16 o 
   3   2  13      546.51      569.89      6.95 o 
   4   2  13       33.88       30.94      1.79 o 
   5   2  13       12.39       10.74      1.03 o 
   6   2  13       59.35       57.69      2.30 o 
   7   2  13       35.09       33.76      1.75 o 
   8   2  13       44.17       39.55      2.39 o 
   0   3  13        9.43        7.86      1.13 o 
   1   3  13       20.93       22.57      1.12 o 
   2   3  13      124.97      109.87      2.50 o 
   3   3  13       69.24       73.61      1.88 o 
   4   3  13      221.23      223.88      3.96 o 
   5   3  13        5.44        4.78      0.55 o 
   6   3  13       23.61       23.49      1.47 o 
   7   3  13       13.24        9.43      1.17 o 
   8   3  13       12.99       10.49      1.33 o 
   0   4  13        1.50        1.82      0.66 o 
   1   4  13       53.06       51.04      2.62 o 
   2   4  13      107.04       90.07      3.50 o 
   3   4  13      132.99      134.25      2.79 o 
   4   4  13       85.33       86.18      2.54 o 
   5   4  13       16.78       15.97      1.25 o 
   6   4  13       47.14       38.84      1.74 o 
   7   4  13        1.24        3.35      0.83 o 
   8   4  13        6.68        7.27      0.90 o 
   0   5  13      133.22      139.51      9.82 o 
   1   5  13       29.99       31.06      1.53 o 
   2   5  13      123.32      112.18      2.05 o 
   3   5  13      100.80      108.35      4.32 o 
   4   5  13      233.26      236.57      5.61 o 
   5   5  13       36.93       39.03      2.07 o 
   6   5  13        4.34        5.20      0.81 o 
   7   5  13       11.47       11.92      1.17 o 
   0   6  13       41.91       46.03      3.21 o 
   1   6  13       21.14       18.12      1.15 o 
   2   6  13       22.55       27.28      1.80 o 
   3   6  13        7.73        6.45      1.05 o 
   4   6  13       61.52       57.66      2.18 o 
   5   6  13       17.97       15.72      1.97 o 
   6   6  13       15.67       11.23      1.34 o 
   0   7  13       52.77       52.40      4.25 o 
   1   7  13        2.12        3.24      0.71 o 
   2   7  13       27.42       26.00      1.75 o 
   3   7  13       21.29       19.38      1.55 o 
   4   7  13        4.62        5.58      0.97 o 
   5   7  13        3.84        5.17      0.91 o 
   6   7  13        2.93        4.12      1.08 o 
   0   8  13        4.17        6.23      2.05 o 
   1   8  13       12.58       12.15      1.42 o 
   2   8  13       13.73       15.61      1.63 o 
   3   8  13       44.46       44.33      3.34 o 
   4   8  13       31.19       25.61      2.47 o 
   0   9  13       38.54       42.75      5.22 o 
   1   9  13        0.71        2.98      0.93 o 
   2   9  13       44.65       38.49      3.79 o 
   0   0  14      149.16      162.27      9.53 o 
   1   0  14       96.47       97.12      5.89 o 
   2   0  14       74.30       69.49      3.07 o 
   3   0  14      149.27      159.10      5.77 o 
   4   0  14        0.04        2.85      1.30 o 
   5   0  14       37.49       37.28      2.45 o 
   6   0  14       30.19       28.91      2.55 o 
   7   0  14       44.69       47.87      2.83 o 
   8   0  14        6.95        8.81      2.05 o 
   0   1  14      194.87      188.59      6.85 o 
   1   1  14      113.81      117.58      3.21 o 
   2   1  14      116.34      109.93      2.90 o 
   3   1  14      190.17      198.34      4.75 o 
   4   1  14      220.46      226.29      5.65 o 
   5   1  14      124.87      133.12      3.12 o 
   6   1  14       86.13       85.46      3.01 o 
   7   1  14       40.38       45.17      2.44 o 
   8   1  14        4.94        5.30      1.65 o 
   0   2  14       22.43       22.48      2.02 o 
   1   2  14      109.58      103.77      2.22 o 
   2   2  14      401.75      404.27      5.51 o 
   3   2  14       90.04       85.53      2.74 o 
   4   2  14       89.87       83.85      2.46 o 
   5   2  14       98.54       96.21      2.90 o 
   6   2  14       89.54      104.40      3.55 o 
   7   2  14        5.38        5.93      1.01 o 
   8   2  14        1.16        4.60      1.08 o 
   0   3  14        2.42        2.09      1.10 o 
   1   3  14      456.35      505.55      7.71 o 
   2   3  14      204.78      209.54      3.89 o 
   3   3  14      249.66      228.30      4.99 o 
   4   3  14       23.78       19.51      1.57 o 
   5   3  14       65.02       74.27      2.20 o 
   6   3  14       26.55       24.06      2.14 o 
   7   3  14       14.24       14.75      1.49 o 
   8   3  14       10.62        9.97      1.64 o 
   0   4  14        0.31        3.73      1.09 o 
   1   4  14      152.35      145.26      4.05 o 
   2   4  14       23.29       16.98      1.86 o 
   3   4  14      129.05      124.43      2.61 o 
   4   4  14        5.46        6.42      0.79 o 
   5   4  14       33.77       31.99      1.62 o 
   6   4  14       20.30       19.47      1.38 o 
   7   4  14       30.98       29.05      1.92 o 
   0   5  14      305.56      342.26     14.90 o 
   1   5  14       11.03        9.73      0.79 o 
   2   5  14      124.38      123.25      4.20 o 
   3   5  14       96.65       98.68      4.02 o 
   4   5  14      114.81      120.71      3.55 o 
   5   5  14       40.49       42.04      2.22 o 
   6   5  14       37.94       39.72      2.43 o 
   7   5  14       32.35       37.85      2.39 o 
   0   6  14       10.60        6.30      1.95 o 
   1   6  14        0.22        3.83      0.68 o 
   2   6  14       33.18       32.91      1.99 o 
   3   6  14       40.71       36.19      1.96 o 
   4   6  14       82.05       93.79      3.87 o 
   5   6  14       37.03       36.65      2.04 o 
   6   6  14        9.99        7.35      1.56 o 
   0   7  14       24.84       21.12      2.52 o 
   1   7  14       13.42       13.03      1.25 o 
   2   7  14        9.00        8.56      1.03 o 
   3   7  14       43.62       40.32      2.04 o 
   4   7  14       34.59       40.28      2.67 o 
   5   7  14       66.78       60.80      3.55 o 
   0   8  14       14.82       15.88      2.45 o 
   1   8  14       61.61       71.84      4.07 o 
   2   8  14       72.58       67.16      5.39 o 
   3   8  14       20.27       22.69      1.82 o 
   4   8  14        4.00        3.94      0.82 o 
   0   9  14       22.42       15.01      1.97 o 
   1   9  14       22.83       15.50      2.64 o 
   1   0  15      115.46      128.15      6.58 o 
   2   0  15       73.13       72.67      2.99 o 
   3   0  15        0.67        1.88      0.85 o 
   4   0  15      156.37      174.96      4.55 o 
   5   0  15      376.54      374.82     11.11 o 
   6   0  15       35.91       26.08      2.17 o 
   7   0  15       83.67       92.87      3.97 o 
   8   0  15        0.46        4.15      1.03 o 
   0   1  15       61.48       54.27      3.18 o 
   1   1  15      191.10      191.41      4.56 o 
   2   1  15      115.15      111.15      3.41 o 
   3   1  15      329.44      344.87      7.02 o 
   4   1  15       98.54       92.01      2.41 o 
   5   1  15       84.16       87.42      3.89 o 
   6   1  15        2.95        4.93      0.76 o 
   7   1  15       22.63       19.14      1.43 o 
   8   1  15       10.58        9.61      1.04 o 
   0   2  15       39.17       36.19      2.23 o 
   1   2  15        7.67        6.78      0.66 o 
   2   2  15      427.30      418.44      6.40 o 
   3   2  15      347.80      373.38      6.08 o 
   4   2  15      267.87      303.54      4.86 o 
   5   2  15        0.56        3.49      1.11 o 
   6   2  15       27.60       28.81      1.77 o 
   7   2  15        5.62        5.94      1.33 o 
   0   3  15      304.08      296.74     11.67 o 
   1   3  15       25.49       23.10      1.82 o 
   2   3  15        1.43        2.37      0.62 o 
   3   3  15       40.77       44.34      2.03 o 
   4   3  15       81.41       84.11      2.48 o 
   5   3  15       27.58       27.71      1.79 o 
   6   3  15        4.78        8.65      1.04 o 
   7   3  15       35.33       35.59      2.18 o 
   0   4  15       16.71       13.70      1.43 o 
   1   4  15      285.45      303.94      5.04 o 
   2   4  15       17.84       16.31      1.22 o 
   3   4  15       33.00       27.46      1.82 o 
   4   4  15        6.77        7.70      0.91 o 
   5   4  15       33.76       37.49      1.79 o 
   6   4  15       16.22       14.90      1.13 o 
   7   4  15        7.77        7.37      1.11 o 
   0   5  15        0.72        3.48      0.78 o 
   1   5  15       29.43       37.69      1.89 o 
   2   5  15      111.29      124.29      4.22 o 
   3   5  15       15.42       15.73      1.58 o 
   4   5  15        8.53       10.44      1.78 o 
   5   5  15       36.66       31.49      2.06 o 
   6   5  15       42.94       46.29      2.92 o 
   0   6  15       30.23       30.59      2.45 o 
   1   6  15       16.28       16.51      1.40 o 
   2   6  15       18.35       21.88      1.58 o 
   3   6  15       31.08       31.68      1.96 o 
   4   6  15       86.94       93.11      4.19 o 
   5   6  15        5.73        7.37      1.09 o 
   0   7  15       67.63       61.17      4.85 o 
   1   7  15        2.67        3.51      0.88 o 
   2   7  15        2.22        5.46      0.89 o 
   3   7  15       16.89       17.99      1.60 o 
   4   7  15       26.95       28.90      1.91 o 
   0   8  15        3.69        6.26      2.10 o 
   1   8  15        0.24        3.67      1.41 o 
   2   8  15        9.51        7.48      1.32 o 
   3   8  15       17.32       16.92      1.65 o 
   0   0  16        1.91        3.43      2.32 o 
   1   0  16       29.12       23.50      1.72 o 
   2   0  16        7.72        7.12      1.69 o 
   3   0  16      141.04      135.93      4.29 o 
   4   0  16       56.90       65.40      3.88 o 
   5   0  16      307.32      321.25     18.60 o 
   6   0  16        6.21        5.22      1.04 o 
   7   0  16        0.00        5.67      2.00 o 
   0   1  16      362.61      376.26      8.99 o 
   1   1  16       19.55       18.75      0.98 o 
   2   1  16       94.07       85.09      2.55 o 
   3   1  16       80.06       79.73      2.37 o 
   4   1  16      104.39      112.86      3.26 o 
   5   1  16        5.51        6.24      0.79 o 
   6   1  16        2.11        4.87      0.91 o 
   7   1  16        9.24        8.00      1.20 o 
   0   2  16       97.21       91.70      4.00 o 
   1   2  16       72.21       77.64      2.57 o 
   2   2  16       86.46       79.61      2.27 o 
   3   2  16       63.09       65.25      2.38 o 
   4   2  16       64.28       60.95      1.95 o 
   5   2  16        2.49        4.47      0.70 o 
   6   2  16       61.27       55.19      2.55 o 
   7   2  16        1.90        6.04      1.18 o 
   0   3  16        0.75        2.81      0.86 o 
   1   3  16      133.69      139.23      2.90 o 
   2   3  16      117.20      137.99      5.57 o 
   3   3  16        1.33        4.05      1.01 o 
   4   3  16        2.74        6.08      0.84 o 
   5   3  16        5.17        7.52      1.07 o 
   6   3  16      174.17      190.41      9.98 o 
   7   3  16        8.31        6.92      1.26 o 
   0   4  16       17.29       18.27      1.57 o 
   1   4  16      160.87      164.45      4.22 o 
   2   4  16       63.95       65.95      2.53 o 
   3   4  16       58.39       55.51      2.61 o 
   4   4  16       52.34       50.99      2.81 o 
   5   4  16       68.52       64.42      2.77 o 
   6   4  16       11.58       12.32      1.30 o 
   0   5  16       44.16       52.73      3.03 o 
   1   5  16       85.53      100.47      3.28 o 
   2   5  16       45.52       42.10      2.20 o 
   3   5  16       19.66       12.39      2.10 o 
   4   5  16        5.94        7.36      0.87 o 
   5   5  16       26.49       28.32      1.89 o 
   6   5  16        6.33        6.40      1.43 o 
   0   6  16        0.01        5.11      1.10 o 
   1   6  16       38.33       42.56      2.40 o 
   2   6  16       18.79       18.39      2.06 o 
   3   6  16       18.84       15.75      1.40 o 
   4   6  16        2.89        4.34      1.33 o 
   5   6  16       39.94       34.79      2.54 o 
   0   7  16      189.84      194.80     21.98 o 
   1   7  16       22.94       20.46      1.73 o 
   2   7  16        2.91        5.56      0.84 o 
   3   7  16        5.52        5.78      1.09 o 
   0   8  16        0.22        3.76      1.21 o 
   1   8  16        1.42        3.30      1.18 o 
   1   0  17      143.51      139.78      5.63 o 
   2   0  17      179.58      197.01      7.18 o 
   3   0  17      278.19      289.78      7.67 o 
   4   0  17       77.67       73.80      3.66 o 
   5   0  17        6.99        8.59      1.68 o 
   6   0  17       28.95       32.44      2.81 o 
   7   0  17       16.79       11.34      1.49 o 
   0   1  17      445.14      457.78     11.08 o 
   1   1  17      306.15      316.42      6.37 o 
   2   1  17        2.04        4.24      0.94 o 
   3   1  17       48.43       51.79      2.00 o 
   4   1  17       11.20        9.09      0.93 o 
   5   1  17       49.79       53.48      2.47 o 
   6   1  17       10.72       10.75      1.26 o 
   7   1  17        8.12        6.05      0.95 o 
   0   2  17        0.23        2.70      0.82 o 
   1   2  17       18.25       19.73      1.34 o 
   2   2  17       10.78       11.45      0.77 o 
   3   2  17        0.55        1.90      0.59 o 
   4   2  17       44.81       49.14      1.94 o 
   5   2  17       80.05       81.87      3.34 o 
   6   2  17       34.14       29.23      2.07 o 
   0   3  17       24.43       28.82      2.35 o 
   1   3  17       33.96       32.35      1.73 o 
   2   3  17      151.49      169.37      5.08 o 
   3   3  17        3.63        4.65      0.92 o 
   4   3  17       16.36       14.46      1.96 o 
   5   3  17        2.89        3.61      0.80 o 
   6   3  17      111.09      120.18      5.33 o 
   0   4  17        2.64        3.33      0.73 o 
   1   4  17       45.15       42.53      2.36 o 
   2   4  17      188.82      196.24      8.19 o 
   3   4  17       79.87       74.98      3.35 o 
   4   4  17       22.39       22.47      1.96 o 
   5   4  17       37.99       39.26      2.67 o 
   6   4  17        9.72       13.37      1.30 o 
   0   5  17       62.14       58.45      3.11 o 
   1   5  17       33.32       35.71      1.75 o 
   2   5  17        0.25        2.83      0.76 o 
   3   5  17        9.49       11.83      1.15 o 
   4   5  17       27.02       26.10      2.04 o 
   5   5  17       38.22       40.15      2.56 o 
   0   6  17      141.70      141.01      9.62 o 
   1   6  17        8.59        7.32      0.88 o 
   2   6  17       28.19       27.73      1.95 o 
   3   6  17       17.95       12.29      1.49 o 
   4   6  17        4.92        7.97      1.07 o 
   0   7  17        0.53        6.01      1.41 o 
   1   7  17       24.58       18.99      2.18 o 
   2   7  17       13.52       13.40      1.28 o 
   0   0  18        1.26        7.83      1.51 o 
   1   0  18      100.08       93.56      4.44 o 
   2   0  18        9.58        5.71      1.08 o 
   3   0  18       14.30       13.81      1.45 o 
   4   0  18        5.53        4.04      1.20 o 
   5   0  18        1.22        2.58      1.15 o 
   6   0  18        1.58        3.77      1.51 o 
   0   1  18        0.57        4.10      0.87 o 
   1   1  18       34.27       32.56      1.75 o 
   2   1  18       81.22       81.62      2.91 o 
   3   1  18       33.67       34.46      1.74 o 
   4   1  18       32.32       25.23      1.53 o 
   5   1  18        9.79       10.87      1.60 o 
   6   1  18        6.38        4.96      0.99 o 
   0   2  18        0.00        3.79      0.88 o 
   1   2  18        1.75        3.13      0.65 o 
   2   2  18       69.96       71.93      2.57 o 
   3   2  18        9.52       10.05      0.97 o 
   4   2  18       71.83       69.84      3.41 o 
   5   2  18       32.15       34.44      2.30 o 
   6   2  18        7.19        6.04      1.33 o 
   0   3  18       18.44       27.18      3.68 o 
   1   3  18       26.70       29.15      1.78 o 
   2   3  18       10.10       15.44      1.66 o 
   3   3  18       33.12       32.35      1.85 o 
   4   3  18       10.99       10.69      1.12 o 
   5   3  18       57.96       51.82      3.67 o 
   0   4  18        3.65        3.72      0.73 o 
   1   4  18       18.01       26.37      1.61 o 
   2   4  18       18.56       12.35      1.25 o 
   3   4  18       10.00       10.55      1.16 o 
   4   4  18        0.31        4.19      0.77 o 
   5   4  18       43.60       41.61      2.75 o 
   0   5  18       42.31       40.31      3.24 o 
   1   5  18       49.14       44.86      2.23 o 
   2   5  18      106.20      112.97      4.66 o 
   3   5  18        1.84        4.26      0.80 o 
   4   5  18       39.86       35.29      2.65 o 
   0   6  18        3.40        5.96      1.15 o 
   1   6  18       22.63       21.08      1.73 o 
   2   6  18        1.70        5.73      0.93 o 
   3   6  18       18.84       13.70      1.36 o 
   1   0  19        5.10        5.11      1.81 o 
   2   0  19        0.00        3.24      0.83 o 
   3   0  19       20.52       20.77      2.34 o 
   4   0  19        4.47        3.38      0.92 o 
   5   0  19        5.53        4.38      1.05 o 
   0   1  19       38.73       40.29      3.26 o 
   1   1  19       19.09       14.11      0.96 o 
   2   1  19       56.03       61.69      2.55 o 
   3   1  19        8.25        7.54      0.91 o 
   4   1  19       40.66       41.36      2.05 o 
   5   1  19       22.08       16.81      1.67 o 
   0   2  19        0.74        4.05      0.88 o 
   1   2  19        1.52        3.25      0.64 o 
   2   2  19       46.19       53.57      2.68 o 
   3   2  19       14.66       12.70      1.37 o 
   4   2  19       13.24       12.21      1.37 o 
   5   2  19       35.15       30.81      1.93 o 
   0   3  19       61.51       68.74      3.91 o 
   1   3  19        1.18        5.87      0.85 o 
   2   3  19        1.38        4.66      0.97 o 
   3   3  19       23.42       22.12      1.61 o 
   4   3  19       51.00       57.05      3.39 o 
   5   3  19       74.08       53.39      4.02 o 
   0   4  19        1.52        3.05      1.30 o 
   1   4  19       11.60       11.09      1.52 o 
   2   4  19       37.26       33.94      1.93 o 
   3   4  19       39.51       43.04      3.09 o 
   4   4  19        9.57        8.59      0.97 o 
   0   5  19       94.44      108.12      8.67 o 
   1   5  19        4.23        2.74      0.73 o 
   2   5  19       13.23       14.71      1.57 o 
   3   5  19       52.82       56.20      3.81 o 
   0   6  19       30.32       27.48      4.80 o 
   1   6  19      122.41      111.13      7.61 o 
   0   0  20      272.43      252.33     25.75 o 
   1   0  20       14.05       12.18      1.50 o 
   2   0  20        7.33        4.90      1.07 o 
   3   0  20        0.03        4.45      1.07 o 
   4   0  20       76.80       81.30      6.19 o 
   5   0  20       31.51       36.83      3.67 o 
   0   1  20       47.06       43.59      3.14 o 
   1   1  20        8.82       10.73      1.33 o 
   2   1  20       15.05       15.95      1.53 o 
   3   1  20       26.36       24.12      1.69 o 
   4   1  20       17.80       18.49      1.66 o 
   0   2  20       72.91       70.10      5.06 o 
   1   2  20        8.19        6.59      0.92 o 
   2   2  20       19.28       19.30      1.66 o 
   3   2  20        4.41        5.72      1.03 o 
   4   2  20       38.70       38.58      2.51 o 
   0   3  20        3.24        3.52      1.08 o 
   1   3  20       32.32       29.42      1.74 o 
   2   3  20        5.61        5.11      0.87 o 
   3   3  20       19.14       21.77      1.71 o 
   4   3  20       23.91       24.14      1.79 o 
   0   4  20        0.28        4.42      1.07 o 
   1   4  20        8.32        7.90      0.88 o 
   2   4  20       50.30       46.20      2.91 o 
   3   4  20       18.00       12.71      1.09 o 
   0   5  20       88.09       76.32      7.83 o 
   1   5  20        8.35        9.56      0.93 o 
   1   0  21       10.27        9.73      1.25 o 
   2   0  21       33.28       30.72      2.48 o 
   3   0  21        0.46        3.32      0.78 o 
   0   1  21       29.43       23.22      2.10 o 
   1   1  21       47.13       50.90      2.81 o 
   2   1  21        2.13        4.15      1.04 o 
   3   1  21       77.74       77.97      3.87 o 
   0   2  21        9.30       11.57      1.63 o 
   1   2  21       20.35       12.92      1.07 o 
   2   2  21       65.78       70.76      4.19 o 
   3   2  21       33.79       32.18      2.18 o 
   0   3  21       22.75       15.92      1.59 o 
   1   3  21       16.46       19.23      2.23 o 
   2   3  21       16.72       16.13      2.03 o 
   0   4  21        3.63        6.47      1.23 o 
   1   4  21        3.94        5.49      1.06 o 
   0   0  22        0.88        4.28      1.82 o 
   1   0  22        1.00        6.69      1.32 o 
   2   0  22        0.21        5.35      1.07 o 
   0   1  22       17.33       13.03      1.25 o 
   1   1  22       15.33       12.11      1.24 o 
   2   1  22       54.04       52.72      3.20 o 
   0   2  22       10.07       11.25      1.53 o 
   1   2  22       42.54       44.20      2.66 o 
                                                 
